# Supplementary material for: Artificial Intelligence for American Society of Anesthesiologists Physical Status Classification: Agreement with Clinician Consensus and Temporal Stability Analysis
Source: J Clin Med. 2026 May 18;15(10):3871. doi: 10.3390/jcm15103871 (PMC13206816; doi:10.3390/jcm15103871)
Supplement: Supplementary file 1 [file jcm-15-03871-s001.zip]

Archive with 6 entries (6 files):
- Supplementary Material File S1-ASA_AI_Questionnaire_English.pdf
- Supplementary Material File S2- ASAAI. final vignettes.Danish.pdf
- Supplementary Material File S3-Clinicians responces with all options.xlsx
- Supplementary Material File S4- AI responces.master.xlsx
- Supplementary Material File S5.pdf
- Supplementary Material File S6.pdf
