# Supplementary material for: Artificial Intelligence for American Society of Anesthesiologists Physical Status Classification: Agreement with Clinician Consensus and Temporal Stability Analysis
Source: J Clin Med. 2026 May 18;15(10):3871. doi: 10.3390/jcm15103871 (PMC13206816; doi:10.3390/jcm15103871)
Supplement: Supplementary file 1 [file jcm-15-03871-s001.zip › Supplementary Material File S3-Clinicians responces with all options.xlsx]

## Sheet: Ark1
Response category	V1-%	V1-number	V.2 %	V2.n	V3-%	V3-number	V4-%	V4-number	V5-%	V5-Number	V6-%	V6-Number	V7-%	V7-Number	V8-%	V8-Number	V9-%	V9-Number	V10-%	V10-Number	V11-%	V11-Number	V12-%	V12-Number	V13-%	V13-Number	V14-%	V14-Number	V15-%	V15-Number	V16-%	V16-Number	V17-%	V17-Number	V18-%	V18-Number	V19-%	V19-Number	V20-%	V20-Number
Only ASA I	0.0%	0	0.0%	0	0.0%	0	0.0%	0	0.0%	0	0.0%	0	0.0%	0	0.0%	0	0.0%	0	0.0%	0	0.0%	0	0.0%	0	0.0%	0	0.0%	0	0.0%	0	0.0%	0	0.0%	0	0.0%	0	0.0%	0	0.0%	0
Only ASA I E	0.0%	0	0.0%	0	0.0%	0	0.0%	0	0.0%	0	0.0%	0	0.0%	0	0.0%	0	0.0%	0	0.0%	0	0.0%	0	0.0%	0	0.0%	0	0.0%	0	0.0%	0	0.0%	0	0.0%	0	0.0%	0	0.0%	0	0.0%	0
Only ASA II	56.0%	128	18.4%	42	3.0%	7	4.0%	9	1.0%	2	28.0%	64	7.0%	16	5.0%	11	45.0%	103	6.0%	14	46.0%	105	6.0%	14	13.0%	30	15.0%	34	50.0%	114	12.0%	27	10.0%	23	6.0%	14	26.0%	59	18.0%	41
Only ASA II E	0.0%	0	0.0%	0	0.0%	0	0.0%	0	0.0%	0	0.0%	0	0.0%	0	0.0%	0	0.0%	0	0.0%	0	0.0%	0	0.0%	0	0.0%	0	0.0%	0	0.0%	0	0.0%	0	0.0%	0	0.0%	0	0.0%	0	0.0%	0
Only ASA III	9.4%	21	34.6%	79	27.0%	62	45.0%	103	26.0%	59	16.0%	36	18.0%	41	34.0%	78	18.0%	41	2.0%	5	16.0%	36	42.0%	96	52.0%	119	38.0%	87	15.0%	34	30.0%	68	26.0%	59	24.0%	55	36.0%	82	28.0%	64
Only ASA III E	0.0%	0	0.0%	0	0.0%	0	0.0%	0	0.0%	0	0.0%	0	0.0%	0	0.0%	0	0.0%	0	3.0%	7	0.0%	0	0.0%	0	0.0%	0	0.0%	0	0.0%	0	0.0%	0	0.0%	0	0.0%	0	0.0%	0	4.0%	9
Only ASA IV	0.9%	2	0.0%	0	0.0%	0	4.5%	10	18.0%	41	0.6%	1	4.0%	9	10.0%	23	0.6%	1	10.0%	23	1.2%	3	1.0%	2	2.0%	5	2.0%	5	0.6%	1	3.0%	7	8.0%	18	2.5%	6	0.8%	2	0.5%	1
Only ASA IV E	0.0%	0	0.0%	0	0.0%	0	0.0%	0	0.0%	0	0.0%	0	0.0%	0	0.0%	0	0.0%	0	26.0%	59	0.0%	0	0.0%	0	0.0%	0	0.0%	0	0.0%	0	0.0%	0	0.0%	0	0.0%	0	0.0%	0	0.0%	0
ASA I + Needs further information	0.0%	0	0.0%	0	0.0%	0	0.0%	0	0.0%	0	0.0%	0	0.0%	0	0.0%	0	0.0%	0	0.0%	0	0.0%	0	0.0%	0	0.0%	0	0.0%	0	0.0%	0	0.0%	0	0.0%	0	0.0%	0	0.0%	0	0.0%	0
ASA I + Want to physically see patient	0.0%	0	0.0%	0	0.0%	0	0.0%	0	0.0%	0	0.0%	0	0.0%	0	0.0%	0	0.0%	0	0.0%	0	0.0%	0	0.0%	0	0.0%	0	0.0%	0	0.0%	0	0.0%	0	0.0%	0	0.0%	0	0.0%	0	0.0%	0
ASA I E + Needs further information	0.0%	0	0.0%	0	0.0%	0	0.0%	0	0.0%	0	0.0%	0	0.0%	0	0.0%	0	0.0%	0	0.0%	0	0.0%	0	0.0%	0	0.0%	0	0.0%	0	0.0%	0	0.0%	0	0.0%	0	0.0%	0	0.0%	0	0.0%	0
ASA I E + Want to physically see patient	0.0%	0	0.0%	0	0.0%	0	0.0%	0	0.0%	0	0.0%	0	0.0%	0	0.0%	0	0.0%	0	0.0%	0	0.0%	0	0.0%	0	0.0%	0	0.0%	0	0.0%	0	0.0%	0	0.0%	0	0.0%	0	0.0%	0	0.0%	0
ASA II + Needs further information	10.2%	23	7.0%	16	1.5%	3	2.0%	5	0.5%	1	12.0%	27	8.0%	18	3.5%	8	6.0%	14	2.8%	6	10.0%	23	4.5%	10	4.5%	10	4.5%	10	9.0%	21	6.5%	15	5.5%	13	5.0%	11	4.5%	10	6.5%	15
ASA II + Want to physically see patient	9.5%	22	7.7%	18	2.9%	7	2.3%	5	0.5%	1	8.5%	19	2.7%	6	3.0%	7	11.5%	26	2.7%	6	9.5%	22	2.7%	6	3.4%	8	6.0%	14	9.5%	22	4.5%	10	4.5%	10	3.5%	8	7.0%	16	5.8%	13
ASA II + Needs info + See patient	2.6%	6	0.0%	0	0.0%	0	0.0%	0	0.0%	0	1.8%	4	1.0%	2	0.3%	1	3.9%	9	0.3%	1	2.0%	5	0.5%	1	0.5%	1	1.2%	3	2.5%	6	2.5%	6	1.6%	4	1.6%	4	3.4%	8	1.1%	3
ASA II E + Needs further information	0.0%	0	0.0%	0	0.0%	0	0.0%	0	0.0%	0	0.0%	0	0.0%	0	0.0%	0	0.0%	0	0.0%	0	0.0%	0	0.0%	0	0.0%	0	0.0%	0	0.0%	0	0.0%	0	0.0%	0	0.0%	0	0.0%	0	0.0%	0
ASA II E + Want to physically see patient	0.0%	0	0.0%	0	0.0%	0	0.0%	0	0.0%	0	0.0%	0	0.0%	0	0.0%	0	0.0%	0	0.0%	0	0.0%	0	0.0%	0	0.0%	0	0.0%	0	0.0%	0	0.0%	0	0.0%	0	0.0%	0	0.0%	0	0.0%	0
ASA III + Needs further information	4.1%	9	10.1%	23	10.0%	23	11.5%	26	10.0%	23	14.0%	32	18.0%	41	10.5%	24	4.0%	9	1.0%	2	6.5%	15	17.0%	39	6.5%	15	6.5%	15	4.0%	9	10.5%	24	9.0%	21	14.0%	32	4.0%	9	6.5%	15
ASA III + Want to physically see patient	3.1%	7	12.8%	29	20.0%	46	12.5%	29	14.0%	32	4.5%	10	6.5%	15	11.5%	26	5.6%	13	2.0%	5	4.4%	10	14.5%	33	12.0%	27	14.0%	32	3.8%	9	12.5%	29	11.5%	26	14.5%	33	9.0%	21	8.5%	19
ASA III E + Needs further information	0.0%	0	0.0%	0	6.1%	14	2.5%	6	4.2%	10	0.3%	1	6.4%	15	4.8%	11	0.5%	1	0.3%	1	0.5%	1	4.4%	10	4.1%	9	6.6%	15	2.0%	5	7.5%	17	4.0%	9	6.3%	14	5.4%	12	7.5%	17
ASA III E + Want to physically see patient	0.0%	0	0.0%	0	0.0%	0	0.0%	0	0.0%	0	0.0%	0	0.0%	0	0.0%	0	0.0%	0	3.0%	7	0.0%	0	0.0%	0	0.0%	0	0.0%	0	0.0%	0	0.0%	0	0.0%	0	0.0%	0	0.0%	0	2.5%	6
ASA IV + Needs further information	0.4%	1	0.0%	0	0.0%	0	0.0%	0	0.0%	0	0.0%	0	0.0%	0	0.0%	0	0.0%	0	4.8%	11	0.0%	0	0.0%	0	0.0%	0	0.0%	0	0.0%	0	0.0%	0	0.0%	0	0.0%	0	0.0%	0	2.9%	7
ASA IV + Want to physically see patient	0.3%	1	0.0%	0	0.0%	0	3.5%	8	6.0%	14	0.8%	2	6.0%	14	6.0%	14	0.6%	1	7.0%	16	1.5%	3	1.4%	3	2.0%	5	1.2%	3	0.5%	1	3.5%	8	5.5%	13	3.2%	7	0.5%	1	0.5%	1
ASA IV E + Needs further information	0.0%	0	0.0%	0	0.0%	0	2.3%	5	10.0%	23	0.2%	0	1.5%	3	5.5%	13	0.4%	1	14.0%	32	0.5%	1	0.8%	2	1.8%	4	1.4%	3	0.5%	1	3.0%	7	5.0%	11	3.0%	7	0.5%	1	0.5%	1
ASA IV E + Want to physically see patient	0.0%	0	0.0%	0	0.0%	0	0.0%	0	1.2%	3	0.0%	0	0.8%	2	1.0%	2	0.6%	1	1.8%	4	1.2%	3	1.0%	2	0.8%	2	1.2%	3	0.6%	1	0.9%	2	2.0%	5	2.7%	6	1.0%	2	0.5%	1
Only Needs further information	1.0%	2	0.8%	2	0.0%	0	0.0%	0	0.0%	0	0.0%	0	0.0%	0	0.0%	0	0.0%	0	6.2%	14	0.0%	0	0.0%	0	0.0%	0	0.0%	0	0.0%	0	0.0%	0	0.0%	0	0.0%	0	0.0%	0	0.0%	0
Only wants to physically see patient	0.9%	2	1.0%	2	8.7%	20	0.0%	0	0.0%	0	0.0%	0	0.0%	0	0.0%	0	0.0%	0	29.4%	67	0.0%	0	0.0%	0	0.0%	0	0.0%	0	0.0%	0	0.0%	0	0.0%	0	0.0%	0	0.0%	0	0.0%	0
