# Supplementary material for: Artificial Intelligence for American Society of Anesthesiologists Physical Status Classification: Agreement with Clinician Consensus and Temporal Stability Analysis
Source: J Clin Med. 2026 May 18;15(10):3871. doi: 10.3390/jcm15103871 (PMC13206816; doi:10.3390/jcm15103871)
Supplement: Supplementary file 1 [file jcm-15-03871-s001.zip › Supplementary Material File S4- AI responces.master.xlsx]

## Sheet: Ark1
Vignette		Time	1	2	3	4	5	6	7	8	9	10	11	12	13	14	15	16	17	18	19	20
CHATGPT5.2 D1.	FREDAG	04:00:00	II	III	III	III	IV + se fysisk	III	III + se fys	IV	II	IV	II	III	III	III	II	III	III	III	II	III E
CHATGPT5.2 D1.	FREDAG	12:15:00	II	III	III	III	IV	II	III	IV	II	IV	II	III	III	III	II	III	III	III	III	III E
CHATGPT5.2 D1.	FREDAG	20:15:00	II	III + se fysisk	III	III	IV	II + se fysisk	III + se fysisk	IV	II	IV	II	III	III	III + se fysisk	II	III	III	III	III	III E
CHATGPT5.2 D2.	MANDAG	03:50:00	II	III	III	III	IV	II	III	III	II	IV + se fysisk	II	III + flere oplysninger + se fysisk	III	III	II	III	III	III	II	III E
CHATGPT5.2 D2.	MANDAG	12:00:00	II	III	III + se fysisk	III	IV	III	III	IV	II	IV	II	III	III	III	II	III	IV	III	II	III E
CHATGPT5.2 D2.	MANDAG	1730	II	III	III	III + se fysisk	IV	II + se fysisk	III + se fysisk	III	III	IV + se fysisk	II	III	III	III	II	III	IV	III + se fysisk	II	III E
CHATGPT5.2 D3.	TORSDAG	500	II	III	III	III	IV	III	III	III	II	IV	II	III	III	III	II	III	IV	III	II	III E
CHATGPT5.2 D3.	ONSDAG	1200	II	III	III	III	IV	III	III	IV	II	IV	II	III	III	III	II	III	IV	III	II	III E
CHATGPT5.2 D3.	ONSDAG	20:00:00	II	III	III	III	IV	II	III	III	II	IV	II	III	III	III	II	III	IV	III	III	IV E
GeminiD1	FREDAG	04:25:00	II	III	III	III	IV	II	III	III	II	IV	II	III	III	III	II	III	III	III	II	III E	Gemini er meget langsom alle to dage ALS har trukket data
GeminiD1	FREDAG	12:15:00	II	III	III	III	IV + se fysisk	II	III	III	II	IV	II	III	III	III	II	III	III	III	II	III E
GeminiD1	FREDAG	20:15:00	II	III	III	III	IV	II	III	III	II	IV	II	III	III	III	II	III	III	III	II	III E
GeminiD2	MANDAG	03:50:00	II	III	III	III	IV	II	III	III	II	IV	II	III	III	III	II	III	III	III	II	III E
GeminiD2	MANDAG	1300	II	III	III	III	IV + se fysisk	II	III	III	II	IV	II	III	III	III	II	III	III	III + se fysisk	II	III E
GeminiD2	MANDAG	1730	II	III	III	III	IV + se fysisk	II	III + se dysisk	III	II	IV	II	III	III	III	II	III	III	III	II	III E
GeminiD3	TORSDAG	500	II	III	III	III	IV + se fysisk	II	III	III	II + se fysisk	IV	II	III	III	III	II	III	III	III	II	III E
GeminiD3	ONSDAG	1200	II	III	III	III	IV + se fysisk	II	III	III	II	IV	II	III	III	III	II	III	III	III	II	III E
GeminiD3	ONSDAG	20:00:00	II	III	III	III	IV+ se fysisk	II	III	III	II	IV	II	III	III	III	II	III	III	III	II	III E
Perplexity D1	FREDAG	04:40:00	II	III	III	III	IV	III	III	III	II	IV	II	III	III	III	II	III	III	III	II	III E
Perplexity D1	FREDAG	12:15:00	II	III	III	III	IV	II	III	III	II	IV	II	III	III	III	II	III	III	III	II	III E
Perplexity D1	FREDAG	20:15:00	II	III	III	III	IV	II	III	III	II	IV	II	III	III	III	II	III	III	III	II	III E
Perplexity D2	MANDAG	03:50:00	II	III	III	III	IV	III	III	III + flere oplysninger	II + flere oplysninger	IV + flere oplysninger + se fysisk	II + flere oplysninger	III + flere oplysninger	III	III (eller II - foreslår begge)	II	III + flere oplysninger	III + flere oplysninger	III + flere oplysninger	II	III E
Perplexity D2	MANDAG	12:00:00	II	III	III	III	III + flere oplysninger	III + flere oplysninger	II + flere oplysninger (ville gerne vælge både ASA II og III; tvunget angav den ASA II)	III	II + flere oplysninger	IV	II + flere oplysninger	III	III	III + flere oplysninger	II	III + flere oplysninger	III + flere oplysninger	III + flere oplysninger	II	III E
Perplexity D2	MANDAG	1730	II + flere oplysninger	III	III	III (angav først II OG III; tvunget valgte den III)	III	II + flere oplysninger	III	III	II	IV	II + flere oplysninger	III	III	III	II	III	III	III + flere oplysninger	II	III E
Perplexity D3	TORSDAG	500	II	III	III	III	III	III	II + flere oplysninger (ville gerne vælge både ASA II og III; tvunget angav den ASA II)	III + flere oplysninger	II + flere oplysninger	IV	II + flere oplysninger	III	III	III	II	III + flere oplysninger	III + flere oplysninger	III + flere oplysninger	II	III E
Perplexity D3	ONSDAG	1200	II	III	III	III	III	II + flere oplysninger + se fysisk	III (angiver først II eller III + flere oplysninger)	III	II	IV	II + flere oplysninger	III	III	III	II	III	III	III + flere oplysninger	II	III E
Perplexity D3	ONSDAG	20:00:00	II + se fysisk	III	III	III	III	II + flere oplysninger	III + flere oplysninger (ville gerne vælge både ASA II og III; tvunget angav den ASA III)	III + flere oplysninger	II	IV	II + flere oplysninger	III	III	III	II (angive både II og III, tvunget vælger den II)	III + flere oplysninger	III + flere oplysninger	III + flere oplysninger	II	III E
Cloude D1	FREDAG	04:55:00	II	III	III	III	IV	II	III	III	III	IV	II	III	III	III	II	III	III	III	III	III E
Cloude D1	FREDAG	1300	II	III	III	III	IV	II	III	III	III	IV	II	III	III	III	II	III	III	III	III	III E
Cloude D1	FREDAG	20:15:00	II	III	III	III	IV	II	III	III	III	IV	II	III	III	III	II	III	III	III	III	III E
Cloude D2	MANDAG	03:50:00	II	III	III	III	IV	II	III	III	III	IV	II	III	III	III	II	III	III	III	III	III E
Cloude D2	MANDAG	12:00:00	II	III	III	III	IV	II	III	III	III	IV	II	III	III	III	II	III	III	III	III	III E
Cloude D2	MANDAG	1730	II	III	III	III	IV	II	III	III	II	IV	II	III	III	III	II	III	III	III	III	III E
Cloude D3	TORSDAG	500	II	III	III	III	IV	II	III	III	III	IV	II	III	III	III	II	III	III	III	III	III E
Cloude D3	ONSDAG	1200	II	III	III	III	IV	II	III	III	II	IV	II	III	III	III	II	III	III	III	III	III E
Cloude D3	ONSDAG	20:00:00	II	III	III	III	IV	II	III	III	III	IV	II	III	III	III	II	III	III	III	III	III E
